# Supplementary material for: 20 Years of Legislation - How Australia Has Responded to the Challenge of Regulating Genetically Modified Organisms in the Clinic
Source: Front Med (Lausanne). 2022 May 10;9:883434. doi: 10.3389/fmed.2022.883434 (PMC9127347; doi:10.3389/fmed.2022.883434)
Supplement: Supplementary file 1 [file Table_1.xlsx]

## Sheet: Supp Table 1 - Trials
OGTR Identifier	Year of issue	Licence holder	Condition treated/prevented	Type	Parent organism	Group parent	Title	Description
DNIR-071	2002	Australian Defence Force Malaria and Infectious Disease Institute	Japanese encephalitis	Vaccine	Yellow Fever virus	Flavivirus	JE CHIMERIVAX	The aim is to test the safety and efficacy of a yellow fever vaccine genetically modified to vaccinate against Japanese encephalitis in human volunteers.
DNIR-094	2002	St Vincent's Hospital Sydney Limited	Human immunodeficiency virus (HIV)	Vaccine	Fowlpox virus	Poxviridae	Clinical Protocol HVDDT - NO1-AI-05395 - Fowlpox vaccine	The aim of this dealing is to determine the safety and immunogenicity of an HIV vaccine regimen.
DNIR-095	2002	St Vincent's Hospital Sydney Limited	Human immunodeficiency virus (HIV)	Vaccine	DNA plasmid	DNA plasmid	Clinical Protocol HVDDT - NO1-AI-05395 - DNA vaccine	The aim of this dealing is to determine the safety and immunogenicity of an HIV vaccine regimen.
DNIR-170	2003	Johnson & Johnson Research Pty Ltd	Human immunodeficiency virus (HIV)	Cell-based gene therapy		Cell-based	A randomized Phase II, double blind, controlled trial to evaluate the safety and efficacy of autologous CD34+ hematopoietic progenitor cells transduced with either a delivery gene construct (LNL6) or LNL6 that contains an anti-HIV-1 ribozyme (OZ1) in patients with HIV-1 infection	The proposed dealing is to modify progenitor haematopoietic cells taken from HIV-1 infected patients to carry either a retroviral vector containing an anti-HIV-1 ribozyme or only the retroviral vector.
DNIR-175	2003	Virax Holdings Limited	Human immunodeficiency virus (HIV)	Vaccine	Fowlpox virus	Poxviridae	Clinical Trial of Fowlpox Virus Vaccines Expressing HIV-1 Antigens and Human Interferon-gamma	The aim of this dealing is to express HIV antigens and interferon-gamma in fowlpox virus and to use this virus to elicit an immune response to these antigens in HIV infected individuals.
DNIR-179	2003	The Children's Hospital at Westmead	X-linked Severe Combined Immunodeficiency (X‑SCID)	Cell-based gene therapy		Cell-based	Ex-Vivo Retroviral Transduction of CD34+ Selected Haemopoietic Stem Cells for Clinical Gene Therapy Trials	The aim of this dealing is to introduce genes into CD34+ haemopoietic stem cells to treat patients with X-linked Severe Combined Immunodeficiency and to provide resistance to alkylating drugs used in cancer therapy.
DNIR-298	2004	CSIRO	Cancer - prostate	Cancer therapy	Ovine adenovirus	Adenovirus	A Phase I/IIa, two centre, open-label, dose escalation study to assess the safety, tolerability and efficacy of FP253 in combination with fludarabine phosphate.	The aim of this dealing is to assess the safety, tolerability and efficacy of a candidate cancer therapeutic in a Phase I/IIa clinical trial in prostate cancer patients.
DNIR-319	2004	IDT Australia Limited	Japanese encephalitis	Vaccine	Ovine adenovirus	Flavivirus	Randomised, double blind, placebo controlled phase II dose-ranging study of the safety, tolerability and immunogenicity of live attenuated ChimeriVax™-JE vaccine (lyophilised).	The aims of this study are to assess the safety, tolerability and immunogenicity of a new formulation of lyophilised ChimeriVax™-JE, given at three dose levels, compared with the placebo.
DNIR-320	2004	Melbourne Health	Japanese encephalitis	Vaccine	Yellow Fever virus	Flavivirus	Randomised, double blind, placebo controlled phase II dose-ranging study of the safety, tolerability and immunogenicity of live attenuated ChimeriVax™-JE vaccine (lyophilised).	The aims of this study are to assess the safety, tolerability and immunogenicity of a new formulation of lyophilised ChimeriVax™-JE, given at three dose levels, compared with a placebo.
DNIR-328	2005	Macfarlane Burnet Institute for Medical Research and Public Health	Hepatitis C	Cell-based gene therapy		Cell-based	Immunotherapy for hepatitis C virus infection.	The aim is to treat HCV-infected individuals who have failed conventional interferon-based therapy, with activated dendritic cells.
DNIR-366	2005	PPD Australia Pty Ltd	Japanese encephalitis	Vaccine	Yellow Fever virus	Flavivirus	Phase III clinical trials of ChimeriVax™-JE	The aims of this dealing are to conduct two phase III clinical trials of ChimeriVax™-JE a live, attenuated, genetically modified vaccine against Japanese encephalitis (JE).
DNIR-369	2006	St Vincent's Hospital Sydney Limited	Human immunodeficiency virus (HIV)	Vaccine	Adenovirus	Adenovirus	A Multicentre, Double-blind, randomised, placebo-controlled phase II proof-of-concept study to evaluate the safety and efficacy of a 3-dose regimen of the Merck adenovirus serotype 5 HIV-1 gag/pol/nef vaccine (MRKAd5 HIV-1 gag/pol/nef) in adults at high risk of HIV-1 infection	The aims of the dealing are to test the safety, efficacy and tolerability of a recombinant adenovirus vaccine containing genes from HIV-1 to act as a prophylactic vaccine to prevent HIV-1 infection of HIV-1 seronegative individuals.
DNIR-386	2006	Sanofi-Aventis Australia Pty Ltd	Dengue	Vaccine	Dengue virus	Flavivirus	Clinical trials of ChimeriVax™ Tetravalent Dengue Vaccine	The purpose of this dealing is to conduct a Phase IIa clinical trial of ChimeriVax™-DEN, a tetravalent, live, attenuated, chimeric, genetically modified vaccine against dengue virus.
DNIR-402	2007	Clinical Network Services (CNS) Pty Ltd	Cancer - inoperable pancreatic carcinoma	Cell-based gene therapy		Cell-based	Single armed, multicentre, open label clinical study evaluating the safety and tolerability of NovaCaps in patients with inoperable pancreatic carcinoma	The aim of this dealing is to conduct a phase I clinical trial of an encapsulated cell therapy product (NovaCaps) that activates the prodrug ifosfamide in patients with inoperable pancreatic carcinoma.
DNIR-415	2007	The University of Western Australia	Exudative age related macular degeneration	Gene therapy	Adeno-associated virus (AAV)	AAV	A phase I/II human gene therapy trial to establish the base line safety and efficacy following a single subretinal injection of rAAV.sFlt-1 for the treatment of exudative age related macular degeneration (AMD)	The purpose of this dealing is to conduct a phase I/II clinical trial of a genetically modified replication defective Adeno-associated virus in patients suffering exudative age related macular degeneration
DNIR-438	2008	Royal Prince Alfred Hospital	Hemophilia B	Gene therapy	Adeno-associated virus (AAV)	AAV	Phase 1 safety study in subjects with severe Hemophilia B (Factor IX Deficiency) using adeno-associated viral vector to deliver the gene for Human Factor IX into the liver coupled with transient immunomodulation.	The purpose of this dealing is to conduct a phase I clinical trial of a genetically modified, replication defective Adeno-associated viral vector in patients suffering Hemophilia B in combination with immunosuppressive therapy.
DNIR-449	2008	Peter MacCallum Cancer Centre	Cancer	Cell-based gene therapy		Cell-based	Phase I study of autologous T lymphocytes with an anti LeY chimeric receptor gene for patients with Multiple Myeloma, AML or high-risk MDS	The purpose of this dealing is to analyze the safety and efficacy of autologous administration of genetically modified T-lymphocytes expressing an anti-Lewis Y antibody for the treatment of cancer in patients enrolled in a Phase I clinical trial.
DNIR-461	2009	Amgen Australia Pty Ltd	Cancer - multiple myeloma, AML or high-risk MDS	Cancer therapy	Herpes simplex virus 1 (HSV-1)	Herpesviridae	Clinical trials to evaluate the efficacy and safety of treatment with GM human herpes virus 1 (talimogene laherparepvec)	The purpose of the dealings is to undertake the Australian arm of multi-national clinical trials in melanoma patients.
DIR-097	2010	PPD Australia Pty Ltd	Childhood respiratory diseases	Vaccine	Bovine parainfluenza virus	Paramyxoviridae	Limited and controlled release of a genetically modified vaccine for prevention of selected childhood respiratory diseases	To conduct a clinical trial of an imported genetically modified (GM) vaccine for prevention of childhood respiratory disease caused by two common viral pathogens, Human parainfluenza virus type 3 (hPIV3) and Human respiratory syncytial virus (RSV).
DNIR-501	2011	Central Adelaide Local Health Network	Cancer - Metastatic melanoma	Cell-based gene therapy		Cell-based	A phase 1 study of autologous GD2 chimeric antigen receptor-expressing peripheral blood T cells in patients with metastatic melanoma	A clinical trial assessing the feasibility, safety and efficiacy of GM autologous T cells for the treatment of metastatic melanoma.
DNIR-504	2011	Virax Holdings Limited	Cancer - basal cell carcinoma	Cancer therapy	Adenovirus	Adenovirus	Clinical study of the efficacy and safety of intra-tumoural injection of TG1042 in nodular basal cell carcinoma	This clinical trial aims to test the efficacy and safety of TG1042 for the treatment of nodular basal cell carcinoma
DIR-116	2012	PPD Australia Pty Ltd	Cancer - prostate	Cancer therapy	Vaccinia virus, Fowlpox virus	Poxviridae	Limited and controlled release of genetically modified live viral vaccines against prostate cancer	A clinical trial involving two GM vaccine viruses containing human genes that when expressed are expected to induce an immune response to help kill prostate cancer cells.
DNIR-523	2013	Royal Prince Alfred Hospital	Hemophilia B	Gene therapy	Adeno-associated virus (AAV)	AAV	A clinical trial to treat Hemophilia B using AAV-based gene therapy	The applicant is planning to conduct a clinical gene therapy trial using a GM adeno-associated viral vector encoding human Factor IX to treat patients with severe Hemophilia B.
DNIR-536	2013	Ascend Biopharmaceuticals Ltd	Cancer - basal cell carcinoma	Cancer therapy	Adenovirus	Adenovirus	Clinical study of the efficacy and safety of intra-tumoural injection of ASN-002 in basal cell carcinoma	The aim of the dealings is to investigate the efficacy and safety of intra-tumoural injection of genetically modified ASN-002 in basal cell carcinoma in a clinical study.
DIR-126	2014	PaxVax Aus Pty Ltd	Cholera	Vaccine	Cholera vaccine	Bacterium	Clinical trial of a genetically modified vaccine against Cholera	To verify the effectiveness of the vaccine in producing an immune response against cholera
DNIR-554	2015	QIMR Berghofer Medical Research Institute	Malaria	Vaccine	Plasmodium falciparum	Plasmodium falciparum	Production and clinical trial of a genetically modified Plasmodium falciparum blood stage vaccine	The aim of the dealings is to assess genetically-modified Plasmodium falciparum for safety, immunogenicity and efficacy as a malaria vaccine in healthy human volunteers.
DNIR-559	2015	Amgen Australia Pty Ltd	Cancer - solid tumours	Cancer therapy	Herpes simplex virus 1 (HSV-1)	Herpesviridae	Evaluation of the efficacy and safety in the treatment of solid tumours with talimogene laherparepvec	The aim of the dealings is to conduct clinical trials to study safety and efficacy of a GMO in the treatment of different types of solid tumours.
DNIR-564	2016	CMAX Clinical Research Pty Ltd	Pheripheral artery disease	Gene therapy	Sendai virus	Paramyxoviridae	Phase l/lla Study of DVC1-0101 in subjects with intermittent claudication secondary to peripheral artery disease	The Phase I/IIa clinical trial would assess the safety and tolerability of genetically modified (GM) Sendai virus as a therapeutic agent to stimulate the growth of new blood vessels in individuals who experience limb pain as a result of peripheral artery disease.
DNIR-569	2016	Pfizer Australia Pty Ltd	Hemophilia B	Gene therapy	Adeno-associated virus (AAV)	AAV	Gene therapy, Open-Label, Dose-escalation study of SPK-9001 (adeno-associated viral vector with human factor IX gene) in subjects with hemophilia B	This trial aims to assess the safety and tolerability of gene therapy treatment using a genetically modified adeno-associated viral vector encoding human Factor IX in patients with severe Hemophilia B
DIR-140	2016	Novotech (Australia) Pty Limited	Cancer - liver	Cancer therapy	Vaccinia virus	Poxviridae	Clinical trial of a genetically modified virus for treatment of liver cancer	To assess the effectiveness and safety of the GMO as a treatment for advanced liver cancer when provided in conjunction with a standard treatment, compared with the standard treatment alone.
DIR-144	2016	Novotech (Australia) Pty Limited	Seasonal influenza	Vaccine	Influenza virus	Influenza	Limited and Controlled release of a live-attenuated seasonal influenza vaccine CodaVax and other influenza vaccines manufactured using the SAVE technology vaccine platform in addition to the quadrivalent live attenuated influenza vaccine (FluMist®)	To assess the safety and tolerability of CodaVax and other SAVE flu vaccines, with FluMist flu vaccines as a comparator.
DNIR-571	2017	Women's and Children's Health Network Incorporated	Mucopolysaccharidosis (MPS) IIIA	Gene therapy	Adeno-associated virus (AAV)	AAV	Phase I/II gene transfer clinical trial of scAAV9.U1a.hSGSH for Mucopolysaccharidosis (MPS) IIIA	This clinical trial aims to assess the safety and efficacy of gene therapy using a genetically modified adeno-associated viral vector encoding human sulfoglucosamine sulfohydrolase (SGSH) in paediatric patients with mucopolysaccharidosis type IIIA (MPS IIIA)
DNIR-577	2017	PSI CRO Australia Pty Ltd	Hemophilia A	Gene therapy	Adeno-associated virus (AAV)	AAV	Gene-transfer, open-label, dose-escalation study of SPK-8011 [adeno-associated viral vector with B-domain deleted human factor VIII gene] in individuals with hemophilia A	This clinical trial aims to assess the safety, tolerability and efficacy of gene therapy treatment using a genetically-modified (GM) adeno-associated viral vector (AAV) encoding activated human factor VIII in adult patients with severe Haemophilia A.
DNIR-580	2018	Novotech (Australia) Pty Limited	Influenza	Vaccine	Vaccinia virus	Poxviridae	MVA-NP+M1: a new Influenza vaccine for use in human clinical trials	To assess the safety, tolerability, and efficacy of GM Vaccinia virus (MVA strain) in the prevention of influenza A
DNIR-583	2018	Novotech (Australia) Pty Limited	Cancer - cervical	Cancer therapy	Listeria monocytogenes	Bacterium	Phase 3 Study of ADXS11-001 Administered Following Chemoradiation as Adjuvant Treatment for high risk Locally Advanced Cervical Cancer: AIM2CERV.	The study drug, ADXS11-001 is a genetically modified Listeria monocytogenes encoding human papillomavirus antigen. The clinical trial aims to treat subjects with high risk locally advanced cervical cancer following chemotherapy and radiotherapy.
DNIR-585	2018	Novotech (Australia) Pty Limited	Cancers caused by human papillomavirus (HPV)	Cancer therapy	Adenovirus, Maraba virus	Adenovirus, Maraba virus	Clinical Trial of an oncolytic vaccine for the treatment of cancers caused by the human papilloma virus (HPV)	The proposed clinical trial will investigate the safety, tolerability and efficacy of a two-component ‘oncolytic vaccine’ for the treatment of human cancers caused by high-risk Human Papilloma Virus (HPV).
DNIR-586	2018	The Children's Hospital at Westmead	Spinal Muscular Atrophy (SMA)	Gene therapy	Adeno-associated virus (AAV)	AAV	A global study of a single one-time dose of AVXS-101 delivered to infants with genetically diagnosed and pre-symptomatic Spinal Muscular Atrophy with multiple copies of SMN2.	To use a recombinant AAV encoding an SMN1 gene to treat infants with Spinal Muscular Atrophy (SMA) prior to the development of irreversible injury as a consequence of motor neuron loss
DNIR-587	2018	GlaxoSmithKline Australia Pty Ltd	Respiratory syncytial virus	Vaccine	Adenovirus	Adenovirus	Clinical Trials with Respiratory Syncytial Virus (RSV) lnvestigational Vaccine ChAd155-RSV	To investigate the safety, tolerability and efficacy of a recombinant ChAd155-RSV as a prophylactic vaccine for prevention of RSV lower respiratory tract infections in infants.
DNIR-588	2018	Janssen-Cilag Pty Ltd	Respiratory syncytial virus	Vaccine	Adenovirus	Adenovirus	Recombinant Respiratory Syncytial Viral Vaccine (Ad26.RSV.preF) for Clinical Studies	To assess the safety and tolerability a prophylactic RSV vaccine
DIR-161	2018	Novotech (Australia) Pty Limited	Respiratory syncytial virus	Vaccine	Respiratory syncytial virus	Respiratory syncytial virus	A genetically modified respiratory syncytial virus (RSV) vaccine for use in clinical trials	To conduct clinical trials assessing the safety, tolerability and efficacy of a genetically modified (GM) RSV vaccine.
DNIR-592	2019	Novotech (Australia) Pty Limited	Cancer - solid tumours	Cancer therapy	Herpes simplex virus 1 (HSV-1)	Herpesviridae	An Oncolytic Immunotherapy Product for use in Clinical Trials	To study the safety and efficacy of the GM HSV-1 in the treatment of different solid tumour types, in combination with an anti-cancer drug
DNIR-594	2019	Merck Sharp & Dohme (Australia) Pty Ltd	Disease due to human cytomegalovirus (CMV) infection	Vaccine	hCMV	Herpesviridae	A cytomegalovirus prophylactic vaccine (V160) for use in clinical trials
DNIR-598	2019	PPD Australia Pty Ltd	Dengue	Vaccine	Dengue virus	Flavivirus	A Phase 1, double blind, randomized, placebo-controlled study to evaluate the safety and immunogenicity of Dengusiil in healthy adults	The proposed clinical trial will evaluate the safety of the GMOs when administered to healthy adults. Secondary objectives are to measure the immune response and viraemia induced by the GMOs.
DNIR-599	2019	Medpace Australia Pty Ltd	Cancer - malignant pleural mesothelioma	Cancer therapy	Adenovirus	Adenovirus	A Phase 3, Open-Label, Randomized, Parallel Group Study to Evaluate the Efficacy and Safety of Intrapleural Administration of Adenovirus-Delivered Interferon Alpha-2b (rAd-IFN) in Combination with Celecoxib and Gemcitabine in Patients with Malignant Pleural Mesothelioma	To study the safety and efficacy of the GMO in the treatment of malignant pleural mesothelioma, in combination with an anti-cancer drug
DNIR-600	2019	BioMarin Pharmaceutical Australia Pty Ltd	Hemophilia A	Gene therapy	Adeno-associated virus (AAV)	AAV	Studies to evaluate the efficacy and safety of BMN 270, an Adeno-Associated Virus vector-mediated gene transfer of human factor VIII in haemophilia A patients	To assess the efficacy and safety of gene therapy treatment using a GM AAV vector encoding activated human factor VIII in adult patients with severe Haemophilia A.
DNIR-601	2019	IQVIA RDS Pty Ltd	Cancer - solid tumours	Cancer therapy	Bifidobacterium longum	Bacterium	BacTRL-IL-12 Phase 1 Trial in Humans with Various Cancers	To evaluate the safety of bacTRL-IL-12, delivered as a single infusion in adults with advanced solid tumours. Secondary objectives are to evaluate the effect
DNIR-602	2019	TheraVir Pty Ltd	Cancer - solid tumours	Cancer therapy	Herpes simplex virus 1 (HSV-1)	Herpesviridae	A clinical trial with a herpes simplex virus GMO (T3011) in patients with solid tumours.	To study the safety and tolerability of the GMO administered into tumours of cancer patients
DNIR-604	2019	Novotech (Australia) Pty Limited	Cancer - solid tumours	Cancer therapy	Herpes simplex virus 1 (HSV-1)	Herpesviridae	An Immune Stimulating Oncolytic HSV-1 for use in Clinical Trials in Patients with Solid Tumours (VG161)	Clinical trial to study the safety and tolerability use of a genetically modified Herpes Simplex Virus 1 (HSV-1), namely VG161, to treat advanced malignant solid tumours.
DNIR-605	2020	Medpace Australia Pty Ltd	Macular degeneration	Gene therapy	Adeno-associated virus (AAV)	AAV	Clinical evaluation of GT005 in patients with age-related macular degeneration	Clinical evaluation of GT005 in patients with age-related macular degeneration
DNIR-606	2020	Peter MacCallum Cancer Centre	Cancer - solid tumours	Cancer therapy	Chimpanzee adenovirus, Venezuelan equine encephalitis virus (VEE)	Adenovirus, Venezuelan equine encephalitis virus	Clinical Study GO-004: An International Phase 1/2 Study of GRT-C901/GRT-R902, a Neoantigen Cancer Vaccine, in Combination with Immune Checkpoint Blockade for Patients with Advanced Solid Tumors	The purpose of this study is to evaluate the safety, dose, immunogenicity and early clinical activity of GRT-C901 and GRT-R902, a personalized neoantigen cancer vaccine, in combination with immune checkpoint blockade in patients with advanced solid tumours.
DIR-171	2020	Novotech (Australia) Pty Limited	Influenza	Vaccine	Influenza virus	Influenza	Clinical trial of genetically modified influenza vaccine (H3N2 M2SR)	To assess the safety and efficacy of GM influenza vaccine in a clinical trial
DNIR-609	2020	Novotech (Australia) Pty Limited	Hepatitis B	Vaccine	Chimpanzee adenovirus, Vaccinia virus	Adenovirus, Poxviridae	Clinical Trials with Hepatitis Treatment Vaccine (VTP-300)	Clinical trial to study the safety, tolerability and immunogenecity of genetically modified Chimpanzee adenovirus (ChAdOx1-HBV)and vaccinia virus (MVA-HBV), namely VTP-300, to treat patients with chronic hepatitis B infection.
DNIR-610	2020	Novotech (Australia) Pty Limited	Zika and Chikungunya	Vaccine	Vaccinia virus	Poxviridae	Clinical Trials with Zika Chikungunya Vaccine (SCV1002)	A Phase I, open label, single centre, single dose escalation study to investigate the safety, tolerability and immunogenicity of intra-muscular administration of SCV1002 in adult healthy volunteers.
DNIR-619	2020	Novotech (Australia) Pty Limited	Cancer - breast	Cancer therapy	Influenza virus	Influenza	CodaVax-H1N1, a live-attenuated vaccine for the use in clinical trials for breast cancer	Treatment of breast cancer with a codon-optimised live attenuated genetically modified influenza virus
DNIR-620	2020	The Children's Hospital at Westmead	Mycobacteria infection	Other therapy	Bacteriophage	Bacteriophage	Therapeutic treatment of paediatric patient with cystic fibrosis and Mycobacterium abscessus pulmonary disease	This licence is for the treatment of non-tuberculous Mycobacteria infection (NTM) with a cocktail of naturally occurring and a GM bacteriophage
DNIR-622	2020	Accelagen Pty Ltd	COVID-19	COVID-19	Mycobacterium bovis (BCG)	Bacterium	rBCG Vaccine to reduce incidence and severity of COVID-19 infection in high risk groups	rBCG Vaccine to reduce incidence and severity of COVID-19 infection in high risk groups such as Health care workers and people over 65 with co-morbidity
DNIR-623	2020	PPD Australia Pty Ltd	Dementia	Gene therapy	Adeno-associated virus (AAV)	AAV	A Phase 1/2 Ascending Dose Study to Evaluate the Safety and Effects on Progranulin Levels of PR006 in Patients with Fronto-Temporal Dementia with Progranulin Mutations (FTD-GRN)	This trial aims to assess the safety and efficacy of gene therapy treatment using a genetically-modified adeno-associated viral vector encoding human progranulin in patients with frontotemporal dementia.
DNIR-624	2020	Pfizer Australia Pty Ltd	Hemophilia A	Gene therapy	Adeno-associated virus (AAV)	AAV	A clinical trial to evaluate the efficacy and safety of PF-07055480 in adult male participants with moderately severe to severe haemophilia A	Phase III clinical trial with replication deficient GM AAV carrying human factor VIII to treat haemophilia patients
DNIR-625	2020	BioMarin Pharmaceutical Australia Pty Ltd	Phenylketonuria	Gene therapy	Adeno-associated virus (AAV)	AAV	Clinical trial to determine the safety and efficacy of BMN 307, an Adeno-associated virus vector-mediated gene transfer of human phenylalanine hydroxylase in patients with phenylketonuria	To assess the efficacy, safety and tolerability of a single injection of BMN 307, a gene therapy treatment using GM AAV encoding human phenylalanine hydroxylase to reduce plasma Phe in phenylketonurics with baseline plasma Phe > 600 μmol/L.
DNIR-626	2020	Novotech (Australia) Pty Limited	COVID-19	COVID-19	Bifidobacterium longum	Bacterium	Clinical Trials with a SARS-CoV-2 oral vaccine (bacTRL-Spike)	Clinical Trials with a SARS-CoV-2 oral vaccine (bacTRL-Spike)
DNIR-629	2021	Novotech (Australia) Pty Limited	Arthritis	Gene therapy	Adeno-associated virus (AAV)	AAV	Clinical trial with ICM-203 for the treatment of arthritis	This trial aims to assess the safety and efficacy of gene therapy treatment using a genetically-modified adeno-associated viral vector encoding transcription factor Nkx3.2 in patients with arthritis.
DNIR-631	2021	Novotech (Australia) Pty Limited	COVID-19	COVID-19	Herpes simplex virus 1 (HSV-1)	Herpesviridae	A SARS-CoV-2 prophylactic vaccine for use in clinical trials (Krystal SARS-CoV-2 vaccine)	This Phase I trial aims to assess the safety and efficacy of a vaccine candidate against disease caused by SARS-CoV-2.
DNIR-633	2021	Murdoch Childrens Research Institute	Spinal Muscular Atrophy (SMA)	Gene therapy	Adeno-associated virus (AAV)	AAV	Administration of AVXS-101 to patients with genetically diagnosed spinal muscular atrophy	To assess the safety and efficacy of a recombinant AAV serotype 9 vector encoding SMN1 in infants with Spinal Muscular Atrophy (SMA)
DIR-177	2021	Novotech (Australia) Pty Limited	Cancer - bladder	Cancer therapy	Adenovirus	Adenovirus	Clinical Trials with an Oncolytic Treatment Vaccine (CG0070)	The proposed trial is a phase 3 study designed to evaluate the efficacy of the genetically modified human adenovirus for bladder cancer treatment in participants whose tumours are unresponsive to standard treatment.
DIR-179	2021	Novotech (Australia) Pty Limited	Cancer - solid tumours	Cancer therapy	Vaccinia virus	Poxviridae	Clinical trial with an oncolytic vaccinia virus vaccine (TBio-6517)	The proposed trial is a Phase 1/2a study designed to evaluate the safety and efficacy of genetically modified (GM) Vaccinia virus, known as TBio-6517, alone and in combination with Pembrolizumab, an existing cancer therapy, for the treatment of Australian patients with advanced solid cancerous tumours
DNIR-636	2021	Avance Clinical Pty Ltd	COVID-19	COVID-19	Adenovirus	Adenovirus	Clinical trial to determine the safety and efficacy of SC-Ad6-1, an adenovirus based COVID-19 vaccine	To assess the safety, tolerability, immunogenicity and efficacy of SC-Ad6-1 as a second generation, prophylactic vaccine to prevent COVID-19.
DNIR-635	2021	Novotech (Australia) Pty Limited	Fabry disease	Gene therapy	Adeno-associated virus (AAV)	AAV	Clinical Trials with 4D-310 for the treatment of Fabry Disease	This trial aims to assess the safety, tolerability, and pharmacodynamics of 4D-310 in patients with Fabry disease
DNIR-637	2021	Janssen-Cilag Pty Ltd	COVID-19	COVID-19	Adenovirus	Adenovirus	A recombinant COVID-19 vaccine (Ad26.COV2.S) for use in clinical trials	To conduct clinical trials to assess the safety, reactogenicity and immunogenicity of the recombinant COVID-19 vaccine (Ad26.COV2.S) in pregnant women and children.
DIR-184	2021	Avance Clinical Pty Ltd	COVID-19	COVID-19	Adenovirus	Adenovirus	Clinical development of SARS-CoV-2 vaccine (SC-Ad6-1-002) given by Intranasal Administration	The proposed trial is a phase I study designed to evaluate the safety, tolerability, immunogenicity and efficacy of SC-Ad6-1 as a second generation, prophylactic vaccine to prevent COVID-19.
DNIR-638	2021	Avance Clinical Pty Ltd	Congenital adrenal hyperplasia	Gene therapy	Adeno-associated virus (AAV)	AAV	Serotype 5 Based Recombinant Vector Encoding the Human CYP21A2 Gene to treat Congenital Adrenal Hyperplasia	To test the safety and efficacy of a recombinant AAV serotype 5 vector encoding the human CYP21A2 gene in participants with Congenital Adrenal Hyperplasia (CAH).
DIR-181	2021	Novotech (Australia) Pty Limited	Cystic fibrosis	Gene therapy	Herpes simplex virus 1 (HSV-1)	Herpesviridae	KB407 for the treatment of Cystic Fibrosis	The trial is an initial study of genetically modified (GM) HSV-1 expressing human cystic fibrosis transmembrane conductance regulator (CFTR), intended to assess safety and efficacy in a small group of people with cystic fibrosis.
DIR-183	2021	Westmead Institute for Medical Research	Antibiotic resistance	Other therapy	E. coli	Bacterium	Clinical trial with genetically modified E.coli to reduce antibiotic resistance.	The proposed trial is designed to evaluate the safety and efficacy of GM E.coli to deliver genes to gut bacteria that restore sensitivity to antibiotics
DNIR-644	2021	Pfizer Australia Pty Ltd	Duchenne muscular dystrophy	Gene therapy	Adeno-associated virus (AAV)	AAV	Establish safety and efficacy of PF- 06939926 in patients with Duchenne Muscular Dystrophy	To test the safety and efficacy of a recombinant AAV serotype 9 vector encoding a miniaturised version of human dystrophin protein in participants with Duchenne muscular dystrophy (DMD).
DNIR-647	2021	Medpace Australia Pty Ltd	Fabry disease	Gene therapy	Adeno-associated virus (AAV)	AAV	A Phase I/II, multicenter, open-label, single dose, dose ranging study to assess the safety and tolerability of ST-920, an AAV2/6 human alpha galactosidase A gene therapy in subjects with Fabry disease.	Clinical trial to assess safety and tolerability of ST-920, an AAV2/6 human alpha-galactosidase A gene therapy to treat Fabry disease
DNIR-648	2021	Medpace Australia Pty Ltd	Hemophilia B	Gene therapy	Adeno-associated virus (AAV)	AAV	Clinical trial to determine the safety and efficacy of FLT180a, an Adeno-associated virus vector-mediated gene transfer of the Padua variant of human Factor IX in patients with haemophilia B	To assess the safety, tolerability and confirm the dose of FLT180a, a gene therapy treatment for adult male patients with haemophilia B using GM AAV encoding the Padua variant for human Factor IX
DIR-185	2021	Novotech (Australia) Pty Limited	Whooping cough	Vaccine	Bordetella pertussis	Bacterium	Clinical trial with a genetically modified Bordetella pertussis for the prevention of whooping cough	The proposed trial is a Phase 2b study designed to assess the immunological response and safety profile of the single dose of BPZE1 with and without the standard tetanus, diphtheria and pertussis vaccine in healthy school age children.
