# Supplementary material for: 20 Years of Legislation - How Australia Has Responded to the Challenge of Regulating Genetically Modified Organisms in the Clinic
Source: Front Med (Lausanne). 2022 May 10;9:883434. doi: 10.3389/fmed.2022.883434 (PMC9127347; doi:10.3389/fmed.2022.883434)
Supplement: Supplementary file 2 [file Table_2.xlsx]

## Sheet: Supp Table 2 - Commercial
OGTR Identifier	Year of issue	Licence holder	Condition treated/prevented	Type	Parent organism	Group parent	Title	Tradenames, other names
DIR-033	2003	CSL Ltd	Cholera	Vaccine	Vibrio cholerae	Bacterium	Commercial release of recombinant live oral cholera vaccine (Orochol® vaccine)	Orochol®
DIR-098	2010	Sanofi-Aventis Australia Pty Ltd	Japanese encephalitis	Vaccine	Yellow fever virus	Flavivirus	Commercial release of a genetically modified live viral vaccine to protect against Japanese encephalitis (IMOJEV®)	IMOJEV®
DIR-132	2015	Amgen Australia Pty Ltd	Cancer-solid tumours	Cancer therapy	Herpes simplex virus 1 (HSV-1)	Herpesviridae	Commercial supply of a tumour-selective genetically modified virus for cancer therapy	T-VEC, Imlygic™, Oncovex, Talimogene laherparepvec
DIR-137	2016	AstraZeneca Pty Ltd	Influenza	Vaccine	Influenza virus	Influenza	Commercial supply of attenuated GM influenza vaccines	FluMist®
DIR-148	2017	Sanofi-Aventis Australia Pty Ltd	Dengue	Vaccine	Yellow fever virus	Flavivirus	Commercial supply of Dengvaxia, an attenuated GM dengue vaccine	Dengvaxia™
DNIR-615	2020	Novartis Pharmaceuticals Australia Pty Limited	Retinal disease	Gene therapy	Adeno-associated virus (AAV)	AAV	Supply of Luxturna (voretigene neparvovec) for the treatment of patients.	Luxturna™, Voretigene neparvovec
DNIR-621	2020	Novartis Pharmaceuticals Australia Pty Limited	Spinal muscular atrophy	Gene therapy	Adeno-associated virus (AAV)	AAV	Supply of Zolgensma (Onasemnogene abeparvovec) for the treatment of patients with spinal muscular atrophy (SMA)	Zolgensma®, onasemnogene abeparvovec
DIR-174	2021	Biocelect Pty Ltd	Cholera	Vaccine	Vibrio cholerae	Bacterium	Commercial supply of a genetically modified cholera vaccine, Vaxchora®	Vaxchora®
DIR-180	2021	AstraZeneca Pty Ltd	COVID-19	COVID-19	Adenovirus	Adenovirus	Commercial supply of a genetically modified COVID-19 vaccine	Vaxzervia® AstraZeneca ChAdOx1-S [recombinant] COVID-19 vaccine, AZD1222, ChAdOx1 nCoV-19
DIR-182	2021	Janssen-Cilag Pty Ltd	COVID-19	COVID-19	Adenovirus	Adenovirus	Commercial supply of recombinant COVID-19 vaccine (Ad26.CoV2.S)	Janssen Ad26.COV2.S COVID-19 vaccine, Janssen COVID-19 Vaccine, JNJ-78436735, Ad26COVS1, VAC31518
